# Supplementary material for: Combination of Genomic Landsscape and 3D Culture Functional Assays Bridges Sarcoma Phenotype to Target and Immunotherapy
Source: Cells. 2023 Sep 4;12(17):2204. doi: 10.3390/cells12172204 (PMC10486752; doi:10.3390/cells12172204)
Supplement: Supplementary file 1 [file cells-12-02204-s001.zip]

Archive with 1 entries (1 files):
- cells-2553708-supplementary.pdf
